# Supplementary material for: An Efficacy and Feasibility Analysis of Chinese Patent Medicine Combined With Letrozole in the Treatment of Women With Ovulation Disorders: A Network Meta-Analysis
Source: Front Pharmacol. 2021 Oct 5;12:722122. doi: 10.3389/fphar.2021.722122 (PMC8524095; doi:10.3389/fphar.2021.722122)
Supplement: Supplementary file 1 [file Table2.xlsx]

## Sheet: Sheet1
Table S2. Statistics of citations of included literature
Literature	citations times
	CNKI	Wanfang	VIP
[8]YANG Y, HUANG F X. Clinical effect of kuntai capsule and letrozole tablets in the internal secretion and ovulation for patients with polycystic ovarian syndrome. Modern Chinese doctor, 2016,54:1-3,8.	15	15	13
[9]YANG Z L, ZHOU C H. Clinical observation on Kuntai capsule and letrozole in ovulation therapy of infertile patients with polycystic ovary syndrome. Maternal and Child Health Care of China,2016,31:1010-1012.	38	37	35
[10]CHEN G F. Effect of Kuntai capsule combined with Letrozole in the treatment of polycystic ovary syndrome in ovulation induction. J Med Theor & Prac. 2017,30:2590-2591.	5	6	6
[11]WANG Q, LIU Z X, ZHAO Y, etc. Analysis of the curative effect of Letrozole combined with Kuntai capsule on clomiphene resistant infertility patients with PCOS. Contemporary Medicine. 2018,24:111-113.	6	6	5
[12]YU Y, HU X Y, LUO G F. Effects of Kuntai capsule combined with Letrozole tablets on endocrine and ovulation functions in patients with polycystic ovary syndrome.J Med Theor & Prac. 2018,31:89-91.	8	10	9
[13]ZHANG Y. Effects of Kuntai capsule combined with Letrozole on ovulation in infertile PCOS patients.Clinical application of integrated Chinese and Western medicine,2018,18:44-46.	5	7	5
[14]ZHONG M X, YAN H L, CHEN J. Clinical observation of Letrozole combined with Kuntai Capsule in ovulation induction in infertile PCOS patients. The northern pharmaceutical. 2018,15:125.	4	6	5
[15]CHEN F. Analysis of the effect of Kuntai capsule combined with Letrozole in treating infertility due to polycystic ovary syndrome. China Medical Engineering. 2019,27:65-67.	3	0	2
[16]LIU L J.Clinical efficacy of Kuntai capsule combined with letrozole in treatment of polycystic ovarian syndrome. The northern pharmaceutical. 2019,16:5-6.	1	1	1
[17]WANG J X. Clinical observation of Kuntai capsule combined with Letrozole in the treatment of polycystic ovary syndrome. Clinical application of integrated Chinese and Western medicine. 2019,19:31-33.	1	1	1
[18]YANG S P, LIU Q, WANG M L. Effect of Kuntai Capsules Combined with Letrozole on Ovulation Induction in Patients with Polycystic Ovary Syndrome. Chinese Journal of Rational Drug Use. 2019,16:71-74,78.	1	1	1
[19]ZHONG L R, LIU Y, HE J. Effect of Kuntai Capsules and Letrozole on ovulation induction and uterine blood flow of ovulation failure infertility. Chinese Mordern Medicine, 2019,26: 150-152,156.	1	2	0
[20]FAN X L, XUE H X. Application effect of letrozole combined with Kuntai capsule in patients with polycystic ovarian syndrome. Clinical medical research and practice. 2020,5:121-123.	1	1	1
[21]LI X L. Kuntai Capsule Combined with Letrozole OI in Patients of Infertility with Polycystic Ovary Syndrome. Chinese Journal of Rational Drug Use. 2020,17:58-62.	1	1	1
[22]LIU X Q. Effect of Kuntai Capsule on Endocrine Level and Pregnancy in Patients with Ovulatory Disorder of Spleen and Kidney Deficiency. Clinical Journal of Traditional Chinese Medicine. 2020,32:497-499.	0	0	1
[23]JIAN Q Q, BAI J H. Clinical Analysis of Gynecological Reworking Capsules Combined with Lelrozol in Treatment of Anovulatory Infertility Med & Pharm J Chin PLA. 2016,28:96-99.	6	6	5
[24]LIU Z. Curative effect study on the gynecological reconstruction capsule combined with letrozole in the treatment of anovulatory infertility.Chinese Community Doctors. 2017,33:91-92.	4	4	4
[25]HAO L N, XIA T E. Clinical efficacy of Fufang Xuanju capsules combined with letrozole in the treatment of polycystic ovary syndrome infertility.Clinical Medical Research and Practice. 2018,3:138-139.	7	0	4
[26]LIANG Q, HUANG B, WEI S L, etc. Clinical observation of Fufang Xuanju Capsule combined with Letrozole in the treatment of polycystic ovary syndrome. Electronic Journal of Practical Gynecologic Endocrinology. 2020,7:79-80.	0	0	0
[27]JI N, LIU Y Q, LIU R X, etc. Clinical observation of Fuke Yangying Capsule combined with Letrozole in the treatment of infertility due to polycystic ovary syndrome. Journal of Shanxi College of Traditional Chinese Medicine. 2015,38:58-60.	6	6	6
[28]ZHANG Y C, LI L L, SHI H X, etc. Effects of Bailing capsule combined with Letrozole on endometrial thickness and serum levels IGF-1 and Visfatin in patients with polycystic ovary syndrome. Journal of Guangxi Medical University. 2018,35:1233-1236.	4	2	3
[29]MA L. Analysis of clinical effect of Dingkun Dan combined with Letrozole on ovulation induction in PCOS patients. Heilongjiang Medicine Journal. 2018,31:1035-1037.	8	2	7
[30]CHU J J, WANG X L, WANG R X. Clinical observation of Dingkun Dan combined with Letrozole in the treatment of infertility due to kidney deficiency syndrome polycystic ovary syndrome. J Anhui Univ Chinese Med. 2020,39:27-31.	3	6	3
[31]WEI X J, WEI B H, CHAI M, etc. Effect of Letrozole combined with Dingkun Dan on ovulation induction in infertile patients with polycystic ovary syndrome. Maternal and Child Health Care of China. 2020,35:1105-1107.	5	4	4
